# Supplementary material for: Establishing political priority for global mental health: a qualitative policy analysis
Source: Health Policy Plan. 2022 Jun 13;37(8):1012–24. doi: 10.1093/heapol/czac046 (PMC9384251; doi:10.1093/heapol/czac046)
Supplement: czac046_Supp [file czac046_supp.zip]

Archive with 1 entries (1 files):
- Political priority for global mental health - Supplement.pdf
